# Supplementary material for: Mass Spectrometry-Based Metabolomics Revealed Effects of Metronidazole on Giardia duodenalis
Source: Pharmaceuticals (Basel). 2023 Mar 7;16(3):408. doi: 10.3390/ph16030408 (PMC10052756; doi:10.3390/ph16030408)
Supplement: Supplementary file 1 [file pharmaceuticals-16-00408-s001.zip]

Archive with 2 entries (2 files):
- Figure S1.pdf
- Table S1 Differential G. duodenalis metabolites after metronidazole exposure.xlsx
