# Supplementary material for: Mass Spectrometry-Based Metabolomics Revealed Effects of Metronidazole on Giardia duodenalis
Source: Pharmaceuticals (Basel). 2023 Mar 7;16(3):408. doi: 10.3390/ph16030408 (PMC10052756; doi:10.3390/ph16030408)
Supplement: Supplementary file 1 [file pharmaceuticals-16-00408-s001.zip › Table S1 Differential G. duodenalis metabolites after metronidazole exposure.xlsx]

## Sheet: Up
No.	ID	Mass error (ppm)	Potential metabolites	Adduct	METLIN	m/z	Retention time (min)	Level	FC	log2(FC)	p.ajusted	-LOG10(p)
1	Positive 1403	0	(3aR,4R,5R,6E,9Z,11aR)-4-hydroxy-6,10-dimethyl-3-methylene-2,8-dioxo-2,3,3a,4,5,8,11,11a-octahydrocyclodeca[b]furan-5-yl (Z)-2-methylbut-2-enoate	M+H-H2O	985141	343.154	9.11	up	1.5003	0.58521	0.00099705	3.0013
2	Positive 2082	0	Ala Ala Ile Thr	M+H-H2O	103636	357.214	0.92	up	1.5022	0.58709	0.0019945	2.7002
3	Negative 80	1	BITHIONOL	M-H2O-H	43584	334.865	0.49	up	1.5345	0.61777	1.72e-06	5.7655
4	Positive 1681	0	His His Gln Arg	M+Na-(C12H22O11-H2O)	154153	275.172	1.24	up	1.536	0.61914	0.0025278	2.5973
5	Positive 1654	0	21-Amino-3,20-dihydroxy-2-docosanyl hexopyranoside	M+H-C6H12O6	985165	356.353	11.08	up	1.5395	0.62243	0.0004098	3.3874
6	Positive 1635	1	16,16-dimethyl Prostaglandin E2 p-(p-acetamidobenzamido) phenyl ester	Isoprene	45607	701.409	19.69	up	1.5549	0.63682	0.0042709	2.3695
7	Positive 689	0	Dehydrocarpaine I	M+Li	86850	483.377	14.98	up	1.5553	0.63715	6.63e-06	5.1786
8	Negative 769	2	Phaseolic acid	M-H2O-H	68356	277.034	0.9	up	1.5777	0.65784	0.0021834	2.6609
9	Negative 1347	2	Glucaric acid lactone	M-H	44758	191.02	0.91	up	1.5958	0.67427	0.0089921	2.0461
10	Positive 2234	2	PC(O-17:0/20:4(5Z,8Z,11Z,14Z))	M+Li	40108	788.613	15.7	up	1.617	0.69336	0.0085663	2.0672
11	Positive 1592	0	Termitomycesphin A	M+NH4	53915	761.588	15.2	up	1.6187	0.6948	0.0054771	2.2615
12	Positive 1405	0	Arginyl-Lysine	M+H	85629	303.214	1.4	up	1.6297	0.7046	0.0029418	2.5314
13	Positive 207	0	Capsi-amide	M+C2H5	71748	298.311	14.13	up	1.6343	0.70869	7.09e-07	6.1492
14	Positive 1844	0	PE-NMe(16:0/18:1(9Z))[U]	M+H	40731	732.554	19.74	up	1.6475	0.72028	0.002786	2.555
15	Positive 2078	0	ZEARALENONE	M+ACN+H	990213	360.181	9.11	up	1.6489	0.72152	0.0010747	2.9687
16	Positive 1398	0	ZK118182 isopropyl ester	M+H	64834	429.24	14.01	up	1.67	0.73988	0.0013188	2.8798
17	Positive 746	0	Ile Ile Val Tyr	M+NH4	162638	524.344	0.95	up	1.6701	0.73992	2.68e-05	4.5713
18	Positive 1699	0	DIPROTIN A	M+H	44309	342.239	0.95	up	1.6767	0.74564	0.00056753	3.246
19	Negative 772	2	Cysteine-S-sulfate	M-H	58010	199.97	1.47	up	1.6792	0.74777	0.0033034	2.481
20	Positive 796	0	32-Hydroxyrifabutin	M+Na	2307	885.426	1.27	up	1.6852	0.75289	0.00056311	3.2494
21	Positive 1134	1	Lyciumoside II	M+H-C2H8NO4P	94135	652.402	0.95	up	1.6896	0.75668	0.0021835	2.6609
22	Positive 2246	0	cis-11-Hexadecenal	M+H	34527	239.237	11.49	up	1.6944	0.76076	0.001505	2.8225
23	Positive 575	1	Ile Ile Gln Trp	M+NH4	162557	576.35	6.18	up	1.6968	0.76281	0.00014768	3.8307
24	Positive 953	0	URIDINE-5'-TRIPHOSPHATE NA	M+H-(C9H15O8-H)	991023	234.908	1.77	up	1.7477	0.80547	0.0016801	2.7747
25	Positive 1370	0	Cucurbitacin A	M+	41666	574.314	0.93	up	1.7499	0.80723	0.0029486	2.5304
26	Positive 1794	0	Val Arg Gln Val Asp	M+H-H2O	264497	598.331	1.1	up	1.7583	0.81418	0.0070913	2.1493
27	Positive 1025	0	PC(16:0/22:4(7Z,10Z,13Z,16Z))[U]	M+H	39384	810.601	13.25	up	1.7955	0.84438	0.00056753	3.246
28	Positive 1269	0	Ala Arg Val Trp	M+	109438	530.296	0.97	up	1.8286	0.87074	0.001159	2.9359
29	Positive 107	0	MONENSIN SODIUM (monensin A is shown)	M+H-(C6H12O6-H2O)	986894	508.376	9.07	up	1.8356	0.87628	3.27e-06	5.485
30	Positive 1830	0	Lysyl-Lysine	M+H	85858	275.208	1.46	up	1.8599	0.89522	0.0052664	2.2785
31	Positive 44	0	PC(O-16:0/3:0)	M+H	40095	538.387	10.8	up	1.9493	0.96293	2e-07	6.6984
32	Positive 838	0	Arg Leu Leu Asn Asn	M+Na-C6H12O6	264134	471.292	1.19	up	2.0183	1.0131	0.00047053	3.3274
33	Positive 86	0	PC(2:0/O-16:0)[U]	M+Na	40161	546.353	9.88	up	2.0358	1.0256	5.67e-06	5.2465
34	Positive 39	1	Phe Phe Gln Arg	M+NH4	137354	614.34	9.96	up	2.0785	1.0556	5.85e-08	7.2327
35	Positive 424	0	Debromoaplysiatoxin	M-NO	66295	562.327	9.96	up	2.1078	1.0757	4.65e-06	5.3325
36	Positive 474	0	Kahweol Acetate	M+Na	990180	379.188	8.98	up	2.1095	1.0769	1.55e-05	4.8089
37	Positive 24	0	PC(O-16:0/3:0)	M+H	40095	538.386	10.5	up	2.1097	1.077	3.51e-07	6.4549
38	Positive 29	0	PC(2:0/O-18:0)[S]	M+H	40163	552.402	11.7	up	2.1446	1.1007	6.12e-08	7.213
39	Positive 980	0	3-Hydroxy-6-methylheptyl 2-O-?-D-glucopyranosyl-?-D-glucopyranoside	M+ethylamine	985069	516.302	7.46	up	2.1458	1.1015	3.02e-05	4.5206
40	Negative 1848	1	Ethiprole	M-H	72357	394.976	0.1	up	2.1717	1.1188	0.0045085	2.346
41	Positive 307	0	PI(20:4(5Z,8Z,11Z,14Z)/22:6(4Z,7Z,10Z,13Z,16Z,19Z))	M+K	80638	969.489	1.25	up	2.1884	1.1299	1.55e-05	4.8088
42	Positive 1826	0	Correolide	M+H-C6H12O6	69731	609.27	1.06	up	2.1914	1.1319	0.0081955	2.0864
43	Positive 500	0	PC(16:0/0:0)[U] / PC(16:0/0:0)[rac]	M+H	182	496.34	8.41	up	2.2261	1.1545	6.42e-06	5.1925
44	Negative 528	3	4-Heptyloxyphenol	M-H	69898	207.14	1.08	up	2.2922	1.1967	2.39e-05	4.6223
45	Positive 1329	0	21-Amino-3,20-dihydroxy-2-docosanyl hexopyranoside	M+H-(C6H12O6-H2O)	985165	374.363	11.82	up	2.3097	1.2077	0.0012886	2.8899
46	Positive 637	0	Alangicine	M+Na	67605	503.252	1.12	up	2.3212	1.2148	4.24e-05	4.3727
47	Positive 2719	0	PC(O-12:0/2:0)	M+H	40038	468.308	7.12	up	2.3804	1.2512	0.0070561	2.1514
48	Positive 93	0	PC(O-18:1(10E)/2:0)	M+H	40011	550.386	10.13	up	2.4008	1.2635	1.1e-06	5.9598
49	Positive 2224	0	(5Z,8Z,11Z,14Z)-(2R)-1-(heptadecanoyloxy)-3-((hydroxy(((1S,3R)-2,4,6-trihydroxy-3,5-bis(phosphonooxy)cyclohexyl)oxy)phosphoryl)oxy)propan-2-yl icosa-5,8,11,14-tetraenoate	M+H-(C9H15O8-H)	40896	780.389	1.1	up	2.4077	1.2676	0.0038231	2.4176
50	Positive 1308	0	Phytolaccoside B	M+Na-C2H8NO4P	67313	546.353	10.5	up	2.4671	1.3028	0.001427	2.8456
51	Positive 1613	0	N,N-dimethyl-Safingol	M+C2H5	53956	358.369	12.24	up	2.4748	1.3073	0.0085955	2.0657
52	Positive 1296	0	Caffeoylputrescine	M+Na	3380	273.121	1.01	up	2.4887	1.3154	0.001606	2.7943
53	Positive 960	0	Tragopogonsaponin F	M+Na-C2H8NO4P	92721	970.49	1.26	up	2.4998	1.3218	0.00025189	3.5988
54	Positive 2515	0	PE-NMe(16:0/18:1(9Z))[U]	M+H	40731	732.554	0.18	up	2.5061	1.3255	0.0043593	2.3606
55	Negative 90	0	(25R)-3alpha,7alpha-dihydroxy-5beta-cholestan-27-oyl taurine	M-H	57994	540.336	8.57	up	2.5247	1.3361	3.41e-07	6.4669
56	Positive 724	2	Goshonoside F4	M+2H	93085	316.189	1.52	up	2.5681	1.3607	0.00012914	3.8889
57	Positive 528	0	Glutathionylspermine	M+ECF+H,2C	63642	548.359	9.95	up	2.5804	1.3676	5.59e-06	5.2526
58	Negative 258	2	Lys Arg Thr Thr	M-H2O-H	173415	485.283	10.47	up	2.5924	1.3743	1.4e-05	4.8545
59	Negative 507	1	Lys Arg Thr Thr	M-H2O-H	173415	485.283	8.63	up	2.609	1.3835	0.0045772	2.3394
60	Positive 380	0	PC(16:0/0:0)[U] / PC(16:0/0:0)[rac]	M+H	182	496.34	8.14	up	2.6146	1.3866	2.28e-07	6.6427
61	Positive 1884	0	PS(O-20:0/0:0)	M+H-H2O	78861	522.356	8.67	up	2.6592	1.411	0.009957	2.0019
62	Positive 507	0	TG(14:1(9Z)/14:1(9Z)/19:1(9Z))[iso3]	M+H-C2H8NO4P	98686	646.663	1.28	up	2.6631	1.4131	0.00034729	3.4593
63	Positive 84	0	PC(16:0/0:0)[U] / PC(16:0/0:0)[rac]	M+Na	182	518.322	8.41	up	3.0461	1.607	3.52e-07	6.4531
64	Positive 358	0	Gymnodimine	M+ECF+H,1C	73510	536.374	9.36	up	3.2042	1.6799	1.92e-05	4.7158
65	Positive 557	0	PE(18:0/0:0)	M+H	40775	482.324	7.78	up	3.2328	1.6928	1.57e-06	5.8036
66	Positive 19	0	Val Leu Leu Ser Cys	M+H	264586	534.296	8.41	up	3.2732	1.7107	3.44e-08	7.4629
67	Negative 378	4	N-(2'-(4-benzenesulfonamide)-ethyl) arachidonoyl amine	M-H	36721	485.286	10.75	up	3.4503	1.7867	5.31e-05	4.2746
68	Positive 121	0	Ala Thr Tyr Tyr	M+H-C12H22O11	110279	175.114	0.92	up	3.4744	1.7968	5.37e-08	7.2703
69	Positive 2346	0	Erythromycin B	M+H	2574	718.474	15.69	up	3.7302	1.8993	0.00039992	3.398
70	Positive 2405	0	Physapruin B	Isoprene	95149	671.408	0.97	up	3.7407	1.9033	0.0060408	2.2189
71	Negative 366	0	Phe Lys Arg Trp	M-H	138977	634.347	8.82	up	3.7414	1.9036	8.75e-07	6.0579
72	Negative 198	3	Ile Ile Met Arg	M-H	162493	530.312	8.58	up	3.7904	1.9224	1.06e-07	6.9753
73	Positive 1092	1	TG(17:1(9Z)/17:2(9Z,12Z)/18:0)[iso6]	M+NH4	36805	874.785	18.73	up	3.8115	1.9303	1.81e-05	4.7417
74	Negative 47	5	Ile Ile Thr Trp	M-H	162617	530.301	8.56	up	3.8707	1.9526	4.63e-08	7.3345
75	Positive 225	0	PC(O-16:1(11Z)/2:0)	M+Na	40008	544.337	8.63	up	3.9154	1.9692	2e-07	6.6984
76	Negative 92	0	His Arg Arg Trp	M-H2O-H	157377	634.333	8.8	up	3.9552	1.9837	7.92e-08	7.1011
77	Positive 1341	1	N-palmitoyl threonine	M+ethylamine	75489	403.353	10.71	up	4.0503	2.018	8.92e-05	4.0496
78	Negative 269	5	Met Arg Trp Trp	M-H	189457	676.307	8.56	up	4.2158	2.0758	6.89e-08	7.1616
79	Positive 1137	0	LacCer(d18:1/18:1(9Z))	M+H-(C9H15O8-H)	83815	638.573	19.82	up	4.2945	2.1025	0.0010645	2.9728
80	Negative 130	2	1-heptadecanoyl-sn-glycero-3-phosphocholine	M-H	24068	508.34	10.05	up	4.3583	2.1238	4.57e-05	4.3404
81	Positive 160	0	Lys Val Glu Ile Asp	M+H-NH3	264149	586.308	8.42	up	4.4301	2.1474	1.51e-08	7.8207
82	Positive 458	0	Val Val Trp Trp	M-CO	246657	560.311	8.65	up	4.5261	2.1783	9.38e-07	6.0277
83	Positive 114	0	PC(16:1(9E)/0:0)	M+H	40287	494.324	7.47	up	4.6011	2.202	5.8e-08	7.2367
84	Positive 348	0	Glu Ile Lys Arg	M+H	130454	545.341	8.66	up	4.6648	2.2218	3.73e-07	6.4284
85	Negative 170	3	Lys Arg Thr Thr	M-H2O-H	173415	485.282	11.5	up	4.8876	2.2891	1.66e-07	6.7788
86	Positive 1503	0	Solacapine	M+Na-C2H8NO4P	68604	314.342	11.91	up	5.0908	2.3479	0.0022788	2.6423
87	Positive 1309	0	C2 DIHYDROCERAMIDE	M+ECF+H,1C	987446	372.347	12.35	up	5.125	2.3575	5.55e-06	5.2557
88	Positive 379	3	PG(O-20:0/20:3(8Z,11Z,14Z))	M-C2O2	79873	758.622	14.1	up	5.2764	2.3995	1.81e-05	4.7417
89	Positive 491	0	PC(17:1(10Z)/0:0)	M+H	40268	508.34	8.02	up	5.3701	2.425	2.04e-06	5.6897
90	Negative 1682	2	Lysyl-Proline	M-H	85861	242.151	1.25	up	5.5841	2.4813	0.0024124	2.6176
91	Positive 255	0	PE(18:0/0:0)	M+H	40775	482.324	9.92	up	5.7592	2.5259	8.8e-09	8.0556
92	Positive 390	0	Neolinderatin	M+H-2H2O	52307	495.327	7.45	up	5.8347	2.5447	6.68e-08	7.175
93	Positive 271	0	GDC-0980 (RG7422)	M+Na-(C12H22O11-H2O)	990020	197.1	1.16	up	6.0553	2.5982	4.5e-05	4.3471
94	Negative 163	1	(25R)-1beta,3alpha,7alpha-trihydroxy-5beta-cholestan-27-oyl taurine	M-H2O-H	57992	538.32	7.57	up	6.5399	2.7093	3.56e-08	7.448
95	Positive 1664	0	PC(18:1(9E)/2:0)	M+H-H2O	39619	546.356	8.5	up	6.6284	2.7287	0.00038439	3.4152
96	Positive 330	0	LacCer(d18:0/14:0)	M+H-(C12H22O11-H2O)	83817	512.504	18.86	up	6.6519	2.7338	0.00013026	3.8852
97	Negative 768	1	His Arg Arg Trp	M-H	157377	652.343	1.26	up	6.7343	2.7515	1.14e-05	4.9419
98	Positive 50	0	[(3,21-Dihydroxy-20-{[3,4,5-trihydroxy-6-(hydroxymethyl)tetrahydro-2H-pyran-2-yl]oxy}-2-docosanyl)amino]acetic acid	M+H-(C12H22O11-H2O)	985137	270.316	12.14	up	7.7806	2.9599	5.05e-07	6.2966
99	Positive 312	1	DG(17:0/22:6(4Z,7Z,10Z,13Z,16Z,19Z)/0:0)[iso2]	M+H-C2H8NO4P	4541	514.51	18.86	up	8.4639	3.0813	9.89e-05	4.005
100	Negative 337	0	His Gly Ser	M-H	23116	298.116	1.08	up	8.6601	3.1144	8.69e-07	6.0612
101	Positive 177	0	LysoPC(20:3(5Z,8Z,11Z))	M+H	61703	546.356	8.16	up	8.8079	3.1388	7.61e-09	8.1184
102	Positive 96	1	LysoPC(22:5(4Z,7Z,10Z,13Z,16Z))	M+H	61711	570.355	7.83	up	9.2705	3.2127	1.78e-07	6.7504
103	Positive 964	0	Fosfomycin calcium	M+C3H5	69748	216.994	0.68	up	9.3107	3.2189	3e-06	5.5222
104	Positive 622	0	Cer(d18:0/14:0)	M+NH4	53968	529.53	12.68	up	9.9939	3.321	1.59e-05	4.7987
105	Positive 2276	1	PC(22:6(4E,7E,10E,13E,16E,19E)/0:0)[U]	M+H	40321	568.339	7.33	up	10.423	3.3817	0.0021826	2.661
106	Positive 1987	0	GlcCer(d16:2(4E,6E)/24:0(2OH))	M+K	103321	836.601	9.86	up	10.763	3.4281	0.00040878	3.3885
107	Negative 752	3	Mitotane	M-H	987249	316.948	0.35	up	10.994	3.4586	4.29e-06	5.3679
108	Positive 1548	0	Cer(d18:0/16:0)	M+H	41565	540.535	13.39	up	11.459	3.5184	6.2e-05	4.2078
109	Positive 7	0	LysoPC(22:4(7Z,10Z,13Z,16Z))	M+H	61710	572.371	8.61	up	11.776	3.5577	7.61e-09	8.1184
110	Positive 30	0	C6 CERAMIDE	M+CH3OH+H	990185	430.389	12.58	up	12.176	3.606	4.25e-08	7.3714
111	Positive 40	0	C8-Dihydroceramide	M+H	43404	428.41	13.75	up	12.856	3.6844	8.68e-09	8.0616
112	Negative 32	2	Ile Lys Trp Trp	M-H2O-H	163057	612.331	7.49	up	12.954	3.6953	4.6e-08	7.3372
113	Positive 506	0	Lys Lys Met Arg	M+H-H2O	170893	544.339	7.63	up	13.976	3.8048	3.02e-08	7.5202
114	Positive 511	0	N-(2-hydroxyethyl)hexacosanamide	M+NH4	3732	457.473	13.3	up	17.034	4.0903	3.14e-06	5.5026
115	Negative 1144	3	PS(21:0/0:0)	M-H	78853	566.345	9.47	up	18.456	4.206	0.00013672	3.8642
116	Positive 490	0	His Ile Arg Arg	M+H-2H2O	154573	545.343	7.64	up	18.664	4.2222	1.95e-08	7.7107
117	Positive 81	0	22-methyl-tricosanoic acid	M+NH4	4300	386.399	13.74	up	18.912	4.2412	8.68e-09	8.0616
118	Positive 614	0	L-Arginine	M+H	13	175.119	1.17	up	19.251	4.2669	5.92e-08	7.2278
119	Negative 1542	4	Glycerol 2-(9Z,12Z-octadecadienoate) 1-hexadecanoate 3-O-[alpha-D-galactopyranosyl-(1->6)-beta-D-galactopyranoside]	M-H	95895	915.601	14.54	up	19.734	4.3026	0.002712	2.5667
120	Positive 48	0	Ile Gln Arg Trp	M+H-2H2O	164977	566.321	7.63	up	21.898	4.4527	1.51e-08	7.8207
121	Positive 173	1	tetracosanal	M+NH4	75377	370.405	12.21	up	23.576	4.5593	2.57e-08	7.5897
122	Negative 146	3	Phe Lys Lys Trp	M-H2O-H	138857	588.332	7.76	up	27.489	4.7808	7.61e-09	8.1184
123	Positive 6	0	N-(2-hydroxyethyl)hexacosanamide	M+ethylamine	3732	485.504	15.17	up	32.921	5.0409	4.81e-06	5.3178
124	Positive 254	0	2-amino-14,16-dimethyloctadecan-3-ol	M+ECF+H,3C	53931	398.436	13.89	up	32.956	5.0425	7.21e-09	8.1421
125	Positive 94	0	DL-Cerebronic acid	M+NH4	35457	402.394	11.82	up	34.172	5.0947	7.21e-09	8.1421
126	Positive 21	0	PC(22:6(4Z,7Z,10Z,13Z,16Z,19Z)/22:6(4Z,7Z,10Z,13Z,16Z,19Z))[S]	M+Na-(C12H22O11)	39861	558.436	14.66	up	34.994	5.129	1.09e-06	5.9636
127	Positive 815	1	C8-Dihydroceramide	M+ECF+H,1C	43404	456.441	14.57	up	36.262	5.1804	1e-06	5.9995
128	Positive 164	1	Cer(d18:0/14:0)	M+NH4	53968	529.53	15.26	up	42.291	5.4023	3.46e-08	7.4612
129	Positive 2782	0	LacCer(d18:0/22:0)	M+H-C5H14NO4P	83821	765.669	11.75	up	49.044	5.616	0.0015397	2.8126
130	Positive 18	1	Cer(d18:0/12:0)	M+NH4	62472	501.499	13.36	up	51.385	5.6833	1.1e-06	5.9598
131	Positive 2257	2	GlcCer(d16:1/23:0)	M+2Na-H	83806	814.616	9.85	up	62.125	5.9571	0.00011201	3.9507
132	Positive 3896	0	Cer(d18:0/12:0)	M+H	62472	484.473	16.74	up	69.585	6.1207	0.0021442	2.6687
133	Positive 1	2	3-Demethylubiquinone-9	M+H-(C9H15O8-H)-H2O	3693	513.535	17.32	up	76.95	6.2659	1.18e-08	7.927
134	Negative 72	0	Ile Lys Lys Trp	M-H2O-H	162857	554.346	8.96	up	80.576	6.3323	2.51e-07	6.5995
135	Negative 94	1	PGPC	M-H2O-H	45374	590.346	8.29	up	84.21	6.3959	7.61e-09	8.1184
136	Negative 422	4	Acarbose	M-H	990612	644.243	6.65	up	132.88	7.054	3.59e-07	6.4453
137	Positive 124	0	octacosanal	M+NH4	75382	426.467	15.52	up	177.41	7.4709	3.09e-08	7.5094
138	Negative 484	0	Squamosinin A	M-H	94103	621.437	15.94	up	179.35	7.4866	1.43e-06	5.8459
139	Negative 84	1	Ile Lys Lys Trp	M-H2O-H	162857	554.345	9.27	up	368.47	8.5254	3.12e-10	9.5055

## Sheet: Down
No.	ID	Mass error (ppm)	Potential metabolites	Adduct	METLIN	m/z	Retention time (min)	Level	FC	log2(FC)	p.ajusted	-LOG10(p)
1	Positive 141	0	N-(2-hydroxyethyl)hexacosanamide	M+ethylamine	3732	485.504	14.78	down	0.00068252	-10.517	3.79e-11	10.422
2	Positive 130	0	C-8 Ceramine	M+ethylamine	43406	457.473	13.02	down	0.00068545	-10.511	2.86e-10	9.544
3	Negative 454	3	Ala Phe Ile Arg	M-H2O-H	105234	486.284	18.48	down	0.00442	-7.8217	2.11e-07	6.6761
4	Positive 11	0	Famotidine sulfoxide	M+H-H2O	2653	336.037	8.21	down	0.0052972	-7.5605	7.61e-09	8.1184
5	Positive 1388	0	SM(d18:1/16:0)	M+H	41586	703.575	18.75	down	0.0085139	-6.876	1.49e-06	5.828
6	Positive 2759	2	9Z-Pentatriaconte	M+Na	97528	513.535	17.32	down	0.0091888	-6.7659	0.0045551	2.3415
7	Positive 87	0	WIN56291	M+H-NH3	66420	338.035	8.18	down	0.010985	-6.5084	1.95e-08	7.7107
8	Positive 915	0	SM(d18:1/16:0)	M+H	41586	703.574	18.37	down	0.013521	-6.2087	4.31e-07	6.3652
9	Positive 1424	0	SM(d18:1/16:0)	M+Na	41586	725.557	18.77	down	0.015078	-6.0514	1.11e-06	5.9543
10	Positive 351	0	C6 CERAMIDE	M+CH3OH+H	990185	430.389	12.25	down	0.016394	-5.9306	7.45e-10	9.1277
11	Negative 418	1	N4-Phosphoagmatine	M-H	65821	955.757	0.28	down	0.017006	-5.8778	3.11e-07	6.5072
12	Positive 184	1	23-Hexacosen-1-ol	M+NH4	46174	398.436	13.49	down	0.020902	-5.5802	4.95e-09	8.3058
13	Positive 1378	1	SM(d18:1/18:1(9Z))	M+H	53977	729.59	18.77	down	0.025126	-5.3147	9.88e-07	6.0052
14	Positive 900	0	SM(d18:1/16:0)	M+Na	41586	725.557	18.36	down	0.032255	-4.9543	1.26e-06	5.898
15	Positive 626	0	Lignoceric acid	M+NH4	420	386.399	13.3	down	0.043046	-4.538	2.52e-07	6.5979
16	Positive 494	0	CETRIMONIUM	M+C2H5	43833	312.363	12.59	down	0.050326	-4.3126	2.04e-09	8.6897
17	Positive 1400	0	PG(12:0/21:0)	M+Na	78889	759.515	18.76	down	0.052567	-4.2497	1.55e-05	4.8088
18	Positive 383	0	Hexacosanoyl carnitine	M+H-NH3	58399	523.472	15.73	down	0.053342	-4.2286	5.92e-08	7.2278
19	Positive 12	0	Cer(d18:0/14:0)	M+NH4	53968	529.53	14.82	down	0.053975	-4.2116	5.21e-07	6.2828
20	Positive 250	1	PC(22:6(4Z,7Z,10Z,13Z,16Z,19Z)/22:6(4Z,7Z,10Z,13Z,16Z,19Z))[S]	M+Na-(C12H22O11)	39861	558.436	14.34	down	0.054318	-4.2024	2.79e-07	6.5538
21	Positive 1330	0	SM(d18:1/18:1(9Z))	M+H	53977	729.591	18.39	down	0.054645	-4.1938	1.48e-05	4.8289
22	Negative 105	5	Lys Arg Thr Thr	M-H2O-H	173415	485.281	18.55	down	0.055971	-4.1592	0.00032943	3.4822
23	Negative 615	3	Phe Met Trp Tyr	M-H	139858	644.257	6.65	down	0.062167	-4.0077	9.31e-07	6.0309
24	Negative 887	0	N6'-Acetylkanamycin-B	M-H	65918	524.257	1.22	down	0.062586	-3.998	6.69e-05	4.1746
25	Positive 118	0	PG(15:0/15:0)[U]	M+H	40843	695.485	15.69	down	0.06677	-3.9047	1.1e-06	5.9594
26	Positive 55	0	PG(16:0/16:0)[U]	M+H	40841	723.517	17.25	down	0.068984	-3.8576	2.37e-07	6.6254
27	Positive 429	0	DG(15:0/16:0/0:0)	M+H-H2O	58704	537.488	16.48	down	0.070786	-3.8204	1.91e-07	6.7183
28	Positive 1874	0	PE-NMe(16:0/18:1(9Z))[U]	M+H	40731	732.554	18.8	down	0.078432	-3.6724	9.63e-05	4.0164
29	Positive 2716	0	GlcCer(d15:2(4E,6E)/20:0)	M-NH+O	103299	712.549	15.85	down	0.078937	-3.6632	0.0033597	2.4737
30	Positive 691	1	Dioleoylphosphatidylcholine	M+H	5572	786.6	10.73	down	0.084781	-3.5601	1.16e-06	5.9371
31	Positive 1258	1	PI(17:0/21:0)	M+H-C12H22O11	80233	553.51	17.46	down	0.085034	-3.5558	2.6e-05	4.5844
32	Negative 325	2	TG(20:3(8Z,11Z,14Z)/20:5(5Z,8Z,11Z,14Z,17Z)/22:3(10Z,13Z,16Z))[iso6]	M-H2O-H	38664	961.767	0.28	down	0.086233	-3.5356	7.47e-06	5.1269
33	Positive 394	0	DG(P-14:0/18:1(9Z))	M+H	4697	551.504	17.22	down	0.08658	-3.5298	2.5e-08	7.6027
34	Positive 244	0	DG(22:6(4Z,7Z,10Z,13Z,16Z,19Z)/22:6(4Z,7Z,10Z,13Z,16Z,19Z)/0:0)	M+C2H5	4681	741.545	17.24	down	0.088371	-3.5003	8.01e-07	6.0964
35	Positive 1419	0	PE-NMe(18:1(9E)/18:1(9E))	M+H	40727	758.569	18.8	down	0.094244	-3.4075	3.47e-05	4.4601
36	Positive 514	0	PS(13:0/20:1(11Z))	M+	77747	747.505	17.3	down	0.095478	-3.3887	4.74e-07	6.3238
37	Positive 1093	1	PS(22:1(11Z)/22:4(7Z,10Z,13Z,16Z))	M+H-C12H22O11	78418	552.507	17.26	down	0.096661	-3.3709	1.48e-05	4.8289
38	Positive 639	0	DG(16:0/17:0/0:0)[iso2]	M+H-H2O	4266	565.519	18.71	down	0.098598	-3.3423	6.8e-07	6.1677
39	Positive 1612	0	PG(16:0/16:1(9Z))	M+NH4	61848	738.528	15.97	down	0.10077	-3.3109	0.00011244	3.9491
40	Positive 1442	1	PE(16:0/18:2(9Z,12Z))	M+H	40441	716.522	0.28	down	0.10353	-3.2719	5.42e-05	4.2664
41	Positive 523	0	Solacauline	M-C2O2	86228	767.482	17.25	down	0.10964	-3.1892	4.67e-07	6.3304
42	Positive 302	0	PG(16:0/16:0)[U]	M+Na	40841	745.499	17.23	down	0.11152	-3.1647	4.63e-08	7.3345
43	Positive 2910	1	Dioleoylphosphatidylcholine	M+H	5572	786.6	11.5	down	0.11339	-3.1406	0.0043782	2.3587
44	Positive 467	1	PG(13:0/20:1(11Z))	M+NH4	78908	752.543	16.47	down	0.1154	-3.1153	1.16e-06	5.9371
45	Positive 1114	1	PE-Cer(d14:2(4E,6E)/22:1(13Z)(2OH))	M+ACN+H	103110	742.55	17.31	down	0.11581	-3.1102	6.27e-06	5.2028
46	Positive 2042	0	PG(12:0/19:0)	M+Na	78882	731.484	16.43	down	0.11829	-3.0795	0.0046688	2.3308
47	Positive 5	1	tetracosanal	M+NH4	75377	370.405	11.96	down	0.11918	-3.0687	1.67e-05	4.7777
48	Positive 573	0	DL-Cerebronic acid	M+NH4	35457	402.394	11.54	down	0.11924	-3.0681	9.5e-05	4.0224
49	Positive 628	0	PG(16:0/16:1(9Z))	M+NH4	61848	738.528	15.71	down	0.11933	-3.067	8.26e-07	6.0828
50	Positive 117	1	Cer(d18:0/14:0)	M+NH4	53968	529.53	12.47	down	0.11983	-3.061	0.0014656	2.834
51	Positive 399	0	PG(16:0/16:0)[U]	M+Na	40841	745.499	18.76	down	0.12054	-3.0524	6.95e-07	6.1578
52	Positive 731	0	E3040	M+Na-C6H12O6	69116	142.036	0.49	down	0.12256	-3.0284	0.0019104	2.7189
53	Positive 4	0	Palmitoyl-L-carnitine	M+C2H5	961	428.374	12.06	down	0.12553	-2.9939	2.71e-06	5.5677
54	Positive 3008	1	PC(16:0/20:3(11E,14E,17E))[U]	M+H	39361	784.584	18.84	down	0.12568	-2.9922	0.0042285	2.3738
55	Positive 918	1	PS(P-20:0/17:2(9Z,12Z))	M+Li	78806	792.574	17.22	down	0.12876	-2.9573	1.65e-05	4.7819
56	Positive 3036	0	12-OAHSA	M+H	263595	565.519	18.33	down	0.13156	-2.9262	0.0070913	2.1493
57	Positive 487	0	PC(16:0/18:1(11E))	M+H	39317	760.585	11.84	down	0.13448	-2.8945	2.04e-06	5.69
58	Positive 1225	0	PC(O-17:0/20:4(5Z,8Z,11Z,14Z))	M+Li	40108	788.615	18.76	down	0.13641	-2.874	4.09e-05	4.3882
59	Negative 917	5	PA(17:1(9Z)/22:2(13Z,16Z))	M-H2O-H	81439	721.521	14.39	down	0.13766	-2.8608	0.00016509	3.7823
60	Positive 286	1	1,2-dihexadecanoyl-sn-glycero-3-phosphosulfocholine	M+C2H5	46670	765.546	15.93	down	0.14226	-2.8134	3.48e-07	6.4586
61	Positive 1351	1	PG(16:0/16:0)[U]	M+K	40841	761.472	17.35	down	0.14861	-2.7504	0.00023148	3.6355
62	Positive 905	1	PG(18:4(6Z,9Z,12Z,15Z)/22:6(4Z,7Z,10Z,13Z,16Z,19Z))	M-NO2	79280	768.484	17.37	down	0.14983	-2.7386	1.49e-05	4.8269
63	Positive 304	1	PG(16:0/16:1(9Z))	M+Na	61848	743.483	15.71	down	0.15425	-2.6966	1.68e-06	5.7741
64	Positive 1205	1	Etn-1-P-Cer(d14:1/18:0)	M+H	41602	689.559	17.11	down	0.15438	-2.6955	0.00028403	3.5466
65	Positive 1634	0	PI(16:0/18:1(11Z))	M+NH4	61167	854.575	16.64	down	0.15892	-2.6536	0.00040672	3.3907
66	Negative 311	2	dirithromycin	M-H	3988	833.54	14.05	down	0.16294	-2.6176	4.34e-06	5.3624
67	Positive 736	0	Cohibin A	M+H	87461	549.488	15.77	down	0.16417	-2.6067	6.6e-06	5.1804
68	Positive 947	0	PE-Cer(d14:2(4E,6E)/22:1(13Z)(2OH))	Isoprene	103110	769.578	19.74	down	0.16672	-2.5845	1.96e-05	4.7086
69	Positive 1440	1	Oceanalin A	M+NH4	53954	754.559	18.1	down	0.16776	-2.5756	3.41e-05	4.4671
70	Positive 1360	0	PG(13:0/22:1(11Z))	M+NH4	78914	780.575	18.44	down	0.16792	-2.5742	4.34e-05	4.363
71	Positive 766	0	Montecristin	M+H	86502	575.504	15.96	down	0.16811	-2.5725	3.87e-06	5.4121
72	Positive 171	0	C2 DIHYDROCERAMIDE	M+ECF+H,2C	987446	400.379	12.62	down	0.16826	-2.5712	9.25e-06	5.0337
73	Negative 1261	3	PG(16:0/18:1(9Z))[U]	M-H	40844	747.52	15.55	down	0.17883	-2.4833	0.0017947	2.746
74	Positive 169	0	Oceanalin A	M-H+	53954	735.517	16.47	down	0.18219	-2.4565	1.15e-06	5.9381
75	Positive 1803	0	3-Oxo-3-({(10E,20E)-5,7,9,19,23,25,27,31,33,34,35-undecahydroxy-8,10,14,18,22,26,30-heptamethyl-15-[(4Z)-4-methyl-10-(N'-methylcarbamimidamido)-4-decen-2-yl]-17-oxo-16,37-dioxabicyclo[31.3.1]heptatria conta-10,20-dien-3-yl}oxy)propanoic acid	M+H-C12H22O11	985536	788.615	19.25	down	0.1828	-2.4517	0.00025475	3.5939
76	Positive 145	0	C8-Dihydroceramide	M+H	43404	428.41	13.42	down	0.19032	-2.3935	1.27e-06	5.8948
77	Positive 1300	0	Rolliniastatin-1	M+ECF+H,2C,1N	46760	751.572	18.77	down	0.19697	-2.3439	0.00018941	3.7226
78	Positive 823	1	PG(16:0/16:1(9Z))	M+Na	61848	743.483	15.97	down	0.1976	-2.3394	0.00011071	3.9558
79	Positive 1719	0	SM(d18:1/16:0)	M+H	41586	703.574	19.72	down	0.20006	-2.3215	0.00029787	3.526
80	Negative 508	1	Glu Glu Ile Trp	M-H	128838	574.253	0.93	down	0.20656	-2.2754	2.11e-05	4.6767
81	Negative 1239	1	Dirithromycin	M-H2O-H	990931	815.528	13.92	down	0.20844	-2.2623	0.0033927	2.4695
82	Positive 295	0	PG(16:0/18:1(9Z))[U]	M+H	40844	749.533	17.14	down	0.21038	-2.2489	0.00053357	3.2728
83	Positive 320	0	DG(22:5(7Z,10Z,13Z,16Z,19Z)/22:6(4Z,7Z,10Z,13Z,16Z,19Z)/0:0)[iso2]	M-H+	4680	713.515	15.56	down	0.215	-2.2176	8.48e-08	7.0717
84	Positive 1446	2	Pro Lys Ile Val Lys	M+ECF+H,3C,1N	264093	740.527	15.68	down	0.21634	-2.2086	0.00025216	3.5983
85	Positive 1363	1	PG(18:0/18:1(9Z))[U]	M+NH4	40860	794.589	17.32	down	0.2204	-2.1818	0.00012675	3.8971
86	Positive 1256	0	PI(18:1(9Z)/18:1(9Z))	M+H	40885	880.591	0.33	down	0.22107	-2.1774	0.0015281	2.8158
87	Positive 289	0	PE-Cer(d14:2(4E,6E)/20:1(11Z)(2OH))	M+ACN+H	103108	714.518	15.69	down	0.23066	-2.1162	6.6e-06	5.1804
88	Positive 1810	2	Purpureacin-1	M+ECF+H,3C,1N	67027	795.596	19.7	down	0.23172	-2.1095	0.0025319	2.5965
89	Positive 2045	2	alpha,alpha'-Trehalose 6-mycolate	M-CNO2	45906	760.581	11.5	down	0.23253	-2.1045	0.00091703	3.0376
90	Positive 2340	1	PC(16:0/18:1(11E))	M+H	39317	760.585	10.73	down	0.23352	-2.0984	0.009157	2.0382
91	Positive 185	0	PG(16:0/18:1(9Z))[U]	M+NH4	40844	766.559	17.08	down	0.23532	-2.0873	7.21e-09	8.1421
92	Positive 754	1	Everolimus	M+H-(C9H15O8-H)-H2O	987280	690.508	0.28	down	0.23553	-2.086	0.0013846	2.8587
93	Positive 272	0	Cohibin C	M+H	90691	577.519	17.14	down	0.24344	-2.0384	7.09e-07	6.1492
94	Positive 2085	0	PI(O-16:0/21:0)	M+H-(C6H12O6-H2O)	80999	705.58	19.85	down	0.24441	-2.0327	0.0073641	2.1329
95	Positive 146	4	PE-Cer(d14:2(4E,6E)/24:1(15Z)(2OH))	M+Na	103112	751.539	17.2	down	0.24631	-2.0214	1.63e-05	4.788
96	Positive 2673	0	3-Oxo-3-({(10E,20E)-5,7,9,19,23,25,27,31,33,34,35-undecahydroxy-8,10,14,18,22,26,30-heptamethyl-15-[(4Z)-4-methyl-10-(N'-methylcarbamimidamido)-4-decen-2-yl]-17-oxo-16,37-dioxabicyclo[31.3.1]heptatria conta-10,20-dien-3-yl}oxy)propanoic acid	M+H-C12H22O11	985536	788.615	19.74	down	0.247	-2.0174	0.0087902	2.056
97	Positive 552	1	SM(d18:1/18:0)	M+H	41584	731.605	14.1	down	0.24954	-2.0027	0.0011689	2.9322
98	Positive 721	2	Siphonaxanthin ester/ Siphonaxanthin dodecenoate/ (Siphonein)	M+H	41414	781.578	18.18	down	0.25829	-1.9529	5.56e-05	4.2552
99	Positive 2011	0	PG(12:0/19:0)	M+NH4	78882	726.528	16.57	down	0.26102	-1.9378	0.001456	2.8368
100	Positive 896	0	1-Hexadecyl-2-arachidonoyl-glycerol	M+H	43450	603.535	17.29	down	0.26317	-1.9259	4.17e-05	4.3796
101	Positive 468	1	PG(12:0/19:0)	M+H	78882	709.502	16.48	down	0.26543	-1.9136	2.03e-06	5.6916
102	Positive 1274	0	MGDG(18:5(3Z,6Z,9Z,12Z,15Z)/18:5(3Z,6Z,9Z,12Z,15Z))	M+ECF+H,1C	46648	795.504	17.3	down	0.26819	-1.8987	0.00010955	3.9604
103	Positive 2532	2	PC(O-18:1(9Z)/16:0)	M+H	40013	746.605	18.76	down	0.26934	-1.8925	0.0089388	2.0487
104	Positive 1168	0	Lys Thr Leu Thr Gly	M+H-2H2O	264656	483.294	0.9	down	0.27036	-1.8871	0.0056265	2.2498
105	Positive 296	1	1-(8-[5]-ladderane-octanoyl)-2-(8-[3]-ladderane-octanyl)-sn-glycerophosphocholine	M+H-(C9H15O8-H)	46695	564.507	16.48	down	0.27365	-1.8696	1.64e-05	4.7863
106	Positive 238	1	1-O-Hexadecyl-2-O-docosahexenoyl-sn-glycero-3-phosphorylcholine	M+H	43420	792.589	18.77	down	0.27877	-1.8428	1.16e-06	5.9371
107	Positive 2033	0	DG(18:1(11E)/16:0/0:0)	M+NH4	4258	612.556	19.96	down	0.27948	-1.8392	0.0053146	2.2745
108	Positive 292	0	PC(16:0/18:1(11E))	M+Na	39317	782.567	12.45	down	0.28153	-1.8286	0.00010821	3.9657
109	Negative 262	5	29:2(5Z,9Z)(6Br)	M-H	74427	511.313	8.71	down	0.2819	-1.8267	9.03e-08	7.0443
110	Positive 700	0	PG(15:0/15:0)[U]	M+Na	40843	717.467	15.71	down	0.28821	-1.7948	5.27e-06	5.2784
111	Positive 965	1	PG(13:0/20:1(11Z))	M+NH4	78908	752.543	17.28	down	0.29757	-1.7487	0.0001012	3.9948
112	Positive 683	0	1-(O-alpha-D-glucopyranosyl)-3-keto-(1,27R,29R)-triacontanetriol	M+ECF+H,3C	46596	731.604	13.25	down	0.29938	-1.7399	0.00025475	3.5939
113	Positive 64	2	PA(18:1(9Z)/18:1(9Z))[U]	Isoprene	40927	769.568	17.16	down	0.30072	-1.7335	2.99e-06	5.5237
114	Positive 803	0	PS(O-18:0/14:0)	M+H-H2O	78667	704.523	14.11	down	0.3023	-1.726	0.00035113	3.4545
115	Positive 139	1	Butyl 4'-O-butanoyl-6-O-hexadecanoyl-neohesperidoside	M+NH4	102929	708.489	8.19	down	0.30273	-1.7239	5.74e-10	9.2408
116	Positive 553	1	DG(22:6(4Z,7Z,10Z,13Z,16Z,19Z)/22:6(4Z,7Z,10Z,13Z,16Z,19Z)/0:0)	M+C3H5	4681	753.546	16.3	down	0.30557	-1.7104	2.37e-07	6.6254
117	Positive 465	1	PC(16:0/18:1(11E))	M+H	39317	760.585	12.45	down	0.3092	-1.6934	0.0011785	2.9287
118	Positive 501	0	PG(18:0/22:2(13Z,16Z))	M+H-2H2O	79146	795.591	17.24	down	0.30987	-1.6903	3.14e-06	5.5026
119	Negative 235	1	Lys Val Val Trp	M-H2O-H	174637	511.303	8.69	down	0.30997	-1.6898	4.45e-07	6.3518
120	Positive 1260	0	Chloroxanthin/ Hydroxyneurosporene/ OH-Neurosporene	M+ECF+H,3N	41370	773.535	19.73	down	0.31134	-1.6835	0.00054655	3.2624
121	Positive 174	0	PE(14:0/18:4(6Z,9Z,12Z,15Z))	Isoprene	60276	752.515	8.17	down	0.3114	-1.6832	7.21e-09	8.1421
122	Positive 27	1	D-Glucosyldihydrosphingosine	M+ECF+H,2C,2N	66066	664.462	8.23	down	0.31156	-1.6824	2.13e-09	8.6717
123	Positive 660	2	Cer(d14:1(4E)/22:1(13Z)(2OH))	M+H	102974	580.529	17.27	down	0.31235	-1.6788	1.63e-05	4.7877
124	Positive 25	1	Pyropheophytin b	M-NO	89802	796.541	8.13	down	0.31868	-1.6498	3.87e-08	7.4121
125	Positive 435	1	PC(18:0/22:5(4E,7E,10E,13E,16E))[U]	M+H	39556	836.615	0.2	down	0.31921	-1.6474	0.0003687	3.4333
126	Positive 277	0	Ala Glu His Thr	M+H	104816	457.204	1.19	down	0.32209	-1.6345	0.00011392	3.9434
127	Positive 407	1	PC(16:0/22:4(7Z,10Z,13Z,16Z))[U]	M+H	39384	810.6	0.2	down	0.32382	-1.6267	5.19e-05	4.2853
128	Positive 1059	0	Lys Lys Arg Trp	M+ECF+H,1C,3N	170977	861.483	17.32	down	0.32654	-1.6146	0.00011236	3.9494
129	Positive 804	0	Ala His Asp	M+Na	22740	364.123	1.1	down	0.32822	-1.6073	0.00014015	3.8534
130	Positive 35	3	PI(O-16:0/15:1(9Z))	M+Na-C5H14NO4P	80991	620.436	8.26	down	0.32978	-1.6004	4.4e-09	8.3568
131	Negative 111	3	Lys Ser Tyr Tyr	M-H	173878	558.255	0.92	down	0.33206	-1.5905	0.00023777	3.6238
132	Positive 2034	0	Rose Bengal	M+Na-C2H8NO4P	990893	851.455	17.33	down	0.34071	-1.5534	0.009569	2.0191
133	Positive 658	2	PS(16:0/22:2(13Z,16Z))	M+H-2H2O	77864	780.556	19.19	down	0.34312	-1.5432	6.69e-05	4.1746
134	Positive 479	0	PG(16:0/18:1(9Z))[U]	M+Na	40844	771.514	17.08	down	0.34534	-1.5339	6.68e-08	7.175
135	Positive 1765	0	PA(18:1(9Z)/22:6(4Z,7Z,10Z,13Z,16Z,19Z))	M+Li	81206	753.505	16.6	down	0.34582	-1.5319	0.002357	2.6276
136	Positive 16	2	[(3,21-Dihydroxy-20-{[3,4,5-trihydroxy-6-(hydroxymethyl)tetrahydro-2H-pyran-2-yl]oxy}-2-docosanyl)amino]acetic acid	M+H-H2O	985137	576.41	8.28	down	0.34691	-1.5274	7.61e-09	8.1184
137	Positive 9	0	PS(15:0/20:3(8Z,11Z,14Z))	Isoprene	77817	840.567	8.11	down	0.34739	-1.5254	7.61e-09	8.1184
138	Positive 437	1	GlcCer(d14:1(4E)/24:1(15Z)(2OH))	M+H-NH3	103309	753.587	14.11	down	0.34863	-1.5202	0.0020342	2.6916
139	Positive 877	1	PG(16:0/18:1(9Z))[U]	M+Na	40844	771.514	18.75	down	0.3495	-1.5166	0.00012729	3.8952
140	Positive 154	0	PC(16:0/22:6(3Z,6Z,9Z,12Z,15Z,18))[U]	M+H	39390	806.569	17.3	down	0.35353	-1.5001	1.53e-05	4.8161
141	Positive 398	0	PS(22:0/12:0)	M+H	78514	764.543	15.76	down	0.37245	-1.4249	1.12e-06	5.9489
142	Positive 1947	0	PE-NMe(18:1(9E)/18:1(9E))	M+H	40727	758.569	19.24	down	0.37332	-1.4215	0.0027968	2.5533
143	Positive 199	0	30-(-2-(O-2-hydroxy-ethane)-3-hydroxy-propane)-hopane	M+CH3OH+H	53884	563.503	16.31	down	0.37514	-1.4145	1.36e-05	4.8664
144	Positive 601	0	PG(16:0/18:2(9Z,12Z))	M+H	61851	747.517	15.84	down	0.3768	-1.4081	0.0016132	2.7923
145	Positive 631	0	PC(18:3(6Z,9Z,12Z)/22:6(4Z,7Z,10Z,13Z,16Z,19Z))	M+H	59635	828.554	17.3	down	0.38019	-1.3952	4.27e-05	4.3695
146	Positive 1915	0	5-Bromotetralone	M+H	45042	224.991	1.47	down	0.38172	-1.3894	0.0036714	2.4352
147	Positive 1453	0	PG(17:0/17:0)[U]	M+H	40852	751.548	19.73	down	0.38206	-1.3881	0.0011514	2.9388
148	Positive 15	0	Pepsinostreptin	M+Na-(C6H12O6-H2O)	69131	532.384	8.33	down	0.39128	-1.3537	1.32e-07	6.8804
149	Positive 61	0	PC(P-20:0/22:6(4Z,7Z,10Z,13Z,16Z,19Z))	M+K	76565	884.593	8.08	down	0.39369	-1.3449	1.68e-06	5.7741
150	Positive 690	0	PG(16:0/18:1(9Z))[U]	M+2Na-H	40844	793.496	17.08	down	0.39709	-1.3325	2.25e-06	5.6471
151	Positive 112	0	PC(18:1(9Z)/22:6(4Z,7Z,10Z,13Z,16Z,19Z))[U]	M+H	39655	832.585	17.28	down	0.39869	-1.3267	1.78e-05	4.7508
152	Negative 410	2	Cucurbitacin S	M-H	41679	497.292	7.96	down	0.40093	-1.3186	0.00031179	3.5061
153	Positive 761	0	PE(18:0/22:6(4Z,7Z,10Z,12E,16Z,19Z)(14OH))	M+Na-C2H5N	82385	787.489	17.08	down	0.40148	-1.3166	0.00024658	3.608
154	Positive 119	0	Ascorbyl stearate	M+ethylamine	92968	488.358	8.35	down	0.42003	-1.2514	2.1e-06	5.6775
155	Positive 279	1	PC(16:0/22:5(4E,7E,10E,13E,16E))[U]	M+H	39385	808.584	18.17	down	0.42823	-1.2235	7.05e-05	4.1516
156	Positive 971	1	PC(16:0/18:1(11E))	M+H	39317	760.584	12.91	down	0.42897	-1.221	0.0020375	2.6909
157	Positive 688	0	Istamycin AO	M+H-C2H5N	71978	295.151	1.21	down	0.43035	-1.2164	7.61e-08	7.1189
158	Positive 1673	0	Pro Met Leu	M+ACN+Na	22628	423.204	1.22	down	0.4339	-1.2046	0.0051292	2.2899
159	Positive 95	0	Ala Ile Lys Arg	M+H-2H2O	106454	451.315	8.08	down	0.43649	-1.196	2.72e-08	7.566
160	Positive 893	3	PS(18:0/19:0)[U]	M+H-2H2O	40822	770.573	17.26	down	0.44937	-1.154	0.0052208	2.2823
161	Positive 1273	0	9-hydroperoxy-12,13-dihydroxy-10-octadecenoic acid	M+2Na-H	74455	391.207	0.91	down	0.45206	-1.1454	0.00094887	3.0228
162	Positive 228	0	Muramic acid	M+H	3381	252.108	1.16	down	0.4566	-1.131	7.92e-06	5.1015
163	Positive 485	0	PG(13:0/20:1(11Z))	M+Na	78908	757.499	16.3	down	0.46038	-1.1191	2.04e-05	4.6902
164	Positive 1035	1	Dioleoylphosphatidylcholine	M+Na	5572	808.582	12.45	down	0.46256	-1.1123	0.006861	2.1636
165	Positive 46	2	PC(20:5(5Z,8Z,11Z,14Z,17Z)/24:1(15Z))	M+K	59966	928.621	8.05	down	0.46579	-1.1022	1.95e-05	4.7107
166	Positive 186	0	cholesterol sulfate	M+Li	5625	473.328	8.05	down	0.46726	-1.0977	8.61e-05	4.0651
167	Positive 3	0	Stearyl monoglyceridyl citrate	M+H-(C9H15O8-H)-H2O	88504	315.29	12.42	down	0.46918	-1.0918	1.55e-05	4.8088
168	Positive 805	0	PG(17:0/17:0)[U]	M+NH4	40852	768.575	0.13	down	0.47361	-1.0782	0.0012735	2.895
169	Positive 1322	0	PC(20:5(5Z,8Z,11Z,14Z,17Z)/P-18:1(11Z))	M+H	59969	790.575	17.97	down	0.48086	-1.0563	0.0048856	2.3111
170	Positive 976	0	DG(18:1(11E)/16:0/0:0)	M+NH4	4258	612.556	18.99	down	0.48117	-1.0554	0.0046538	2.3322
171	Positive 732	0	Gamma-Glutamyltyrosine	M+Li	62464	317.132	1.17	down	0.49743	-1.0074	9.32e-05	4.0307
172	Positive 544	0	Gly Pro His	M+ACN+H	22801	351.177	1.19	down	0.50184	-0.99469	0.0015353	2.8138
173	Positive 284	0	Mn(II) 3,5-diiodosalicylate	M-C2O2	991760	776.582	15.46	down	0.5237	-0.93319	1.56e-06	5.806
174	Positive 1441	0	PG(18:0/20:3(5Z,8Z,11Z))	M+Li	61881	807.573	17.34	down	0.52379	-0.93293	0.0077594	2.1102
175	Positive 287	0	SM(d16:1/18:1)	M+H	83741	701.559	15.66	down	0.52544	-0.92839	1.09e-05	4.9626
176	Negative 724	1	PS(17:0/22:1(11Z))	M-H	77909	830.592	14.23	down	0.52709	-0.92388	0.00018006	3.7446
177	Positive 847	0	Aspartylglycosamine	M+H-H2O	5476	318.13	1.19	down	0.53269	-0.90863	6.54e-05	4.1842
178	Positive 178	1	PC(16:0/20:4(5Z,8Z,11Z,14Z))	M+H	39120	782.569	18.18	down	0.53365	-0.90604	6.79e-05	4.168
179	Positive 476	0	DG(14:1(9Z)/14:1(9Z)/0:0)	M+ACN+H	58673	550.446	11.08	down	0.53447	-0.90381	1.76e-05	4.7533
180	Positive 1008	1	PC(16:0/18:1(11E))	M+H	39317	760.584	13.25	down	0.53789	-0.89462	0.0011689	2.9322
181	Positive 747	1	PE(17:0/18:0)[U]	M+H	40464	734.569	14.1	down	0.54183	-0.8841	0.002337	2.6313
182	Positive 430	0	CB 1954	M+Na-C2H8NO4P	986091	134.02	1.05	down	0.54303	-0.88088	0.0017819	2.7491
183	Positive 1380	0	4-amino-6,7-dihydro-5H -cyclopenta[b]pyridin-2-yl-4-methylbenzenesulfonate	M-NO	988623	274.09	1.1	down	0.54625	-0.87237	0.001456	2.8368
184	Positive 718	0	Phe4Cl-Phe4Cl-OH	M+H-(C9H15O8-H)-2H2O	64973	202.972	1.49	down	0.55734	-0.84337	0.006959	2.1575
185	Positive 495	1	SM(d18:1/14:0)	M+H	53976	675.543	15.51	down	0.56001	-0.83647	3.8e-06	5.4205
186	Positive 1493	2	Surfactin	M+Na-(C12H22O11-H2O)	69273	734.565	18.76	down	0.56152	-0.83259	0.0070501	2.1518
187	Positive 51	0	Somocystinamide A byproduct	M+H-C5H14NO4P	65448	444.332	8.37	down	0.56304	-0.82868	1.53e-05	4.8161
188	Positive 1236	0	Ile Ile Lys Gln	M+H-(C6H12O6-H2O)	162452	339.287	12.58	down	0.56628	-0.82041	0.002839	2.5468
189	Positive 1074	0	8-Chloro-2,7-dibenzofurandiol	M+H-NH3	70719	217.989	1.66	down	0.58593	-0.77121	0.0096635	2.0149
190	Positive 1628	0	Ala His Asp	M+K	22740	380.097	1.07	down	0.59145	-0.75768	0.004779	2.3207
191	Positive 78	0	PG(P-20:0/17:2(9Z,12Z))	M-H+	79970	771.555	11.83	down	0.5923	-0.75559	3.11e-05	4.5068
192	Positive 1368	0	Asp His Gly	M+H-H2O	22604	310.115	1.26	down	0.59347	-0.75276	0.0027392	2.5624
193	Positive 89	2	C20-OHSulfatide	M+H-C6H12O6	41626	672.525	11.6	down	0.59446	-0.75035	4.38e-05	4.3583
194	Positive 131	0	CerP(d18:1/16:0)	Isoprene	41575	686.541	12.53	down	0.59553	-0.74774	5.37e-07	6.2702
195	Positive 285	2	PC(22:1(13Z)/22:6(4Z,7Z,10Z,13Z,16Z,19Z))	M+Na-C6H12O6	60029	730.568	12.47	down	0.60433	-0.7266	0.00023936	3.6209
196	Positive 1131	0	Desmethylindomethacin	M+Na-C5H14NO4P	825	182.985	0.47	down	0.60599	-0.72265	0.0034477	2.4625
197	Positive 412	0	Motrilin	M+ECF+H,C,N	93313	723.541	15.65	down	0.61074	-0.71137	0.00038594	3.4135
198	Positive 127	0	PE(22:6(4Z,7Z,10Z,13Z,16Z,19Z)/24:1(15Z))	M+Na-C6H12O6	61095	716.551	11.55	down	0.61632	-0.69824	1.36e-05	4.866
199	Positive 433	0	PG(16:0/0:0)[U]	M+H	40874	485.288	7.5	down	0.61879	-0.69247	5.83e-06	5.2346
200	Positive 810	0	PC(O-10:0/O-12:0)[U]	M+H	40182	566.454	14.34	down	0.62186	-0.68535	0.0045772	2.3394
201	Positive 694	0	cholest-5-en-3α-ol	M+H-H2O	41652	369.352	18.75	down	0.62533	-0.67732	7.13e-05	4.1472
202	Positive 1287	1	SM(d18:1/16:0)	M+H	41586	703.574	0.3	down	0.62552	-0.67687	0.0051292	2.2899
203	Positive 47	0	1-(6-[5]-ladderane-hexanyl)-2-(8-[3]-ladderane-octanyl)-sn-glycerophosphoethanolamine	M+Na-C6H12O6	77674	572.436	8.3	down	0.62745	-0.67242	6.79e-05	4.168
204	Positive 620	0	Glu Glu Lys Lys	M+Na-(C6H12O6-H2O)	128848	393.223	0.93	down	0.63141	-0.66334	0.0024877	2.6042
205	Positive 546	0	PE(16:0/17:0)[U]	Isoprene	40463	774.593	12.41	down	0.63225	-0.66142	8.28e-06	5.0817
206	Positive 1283	0	PC(16:0/22:6(3Z,6Z,9Z,12Z,15Z,18))[U]	M+H	39390	806.57	17.55	down	0.63586	-0.65321	0.0054523	2.2634
207	Positive 687	2	PG(16:0/16:0)[U]	M+NH4	40841	740.542	18.93	down	0.64165	-0.64014	0.0041379	2.3832
208	Positive 260	0	PE(22:6(4Z,7Z,10Z,13Z,16Z,19Z)/P-18:1(11Z))	M+Na-C6H12O6	61098	616.463	8.27	down	0.64358	-0.63581	0.00040066	3.3972
209	Positive 1176	0	PG(18:0/18:0)[U]	M+Li	40845	785.588	19.64	down	0.64887	-0.624	0.0011514	2.9388
210	Positive 1155	0	Ala His His Gln	M+H-C5H14NO4P	106013	309.166	1.19	down	0.65663	-0.60684	0.00046205	3.3353
211	Positive 813	0	PE(17:0/18:0)[U]	M+Na	40464	756.551	14.11	down	0.66154	-0.59609	0.0066146	2.1795
